# Supplementary material for: Solution-Processed OLED Based on a Mixed-Ligand Europium Complex
Source: Materials (Basel). 2023 Jan 19;16(3):959. doi: 10.3390/ma16030959 (PMC9917707; doi:10.3390/ma16030959)
Supplement: Supplementary file 1 [file materials-16-00959-s001.zip]

Archive with 1 entries (1 files):
- materials-2109362-supplementary.pdf
